# Supplementary material for: Enhanced radiation use efficiency and grain filling rate as the main drivers of grain yield genetic gains in the CIMMYT elite spring wheat yield trial
Source: Sci Rep. 2024 May 14;14:10975. doi: 10.1038/s41598-024-60853-6 (PMC11094180; doi:10.1038/s41598-024-60853-6)
Supplement: Supplementary file 1 — Supplementary Table S1. [file 41598_2024_60853_MOESM1_ESM.xlsx]

## Sheet: Sheet1
Table S1. The 56 Elite Spring Wheat Trials (ESWYT) genotypes selected from 24th (2003) to 37th (2016) ESWYTs and tested under optimal conditions to estimate grain yield genetic gain. Phenotypic and COP-based clustering as well as adjusted phenotypic values for Biomass (BM), Grain filing rate (GFR), Grain weight per spike (GWS), Total radiation use efficiency (RUE_Total), and Days to heading (DTH)…
Number	Nursery	year	Cid	Sid	GID	Phenotype-based clustering	COP-based clustering	Cross	Sel_Hist	GY (tha-1)	GY related to checks average (%)	BM (g m-2)	GFR (g m-2 day-1)	GWS (g)	RUE_total (g MJ-1)	DTH (days)
1	24ESWYT	2003	313297	59	2621094	1	1	BABAX/LR39//BABAX	CGSS96B00220S-099B-018Y-28B-0Y	7.33	103.824	1524	12.7	1.94	1.95	79.1
2	24ESWYT	2003	133230	386	4059227	2	2	KAUZ/PASTOR	CMSS93B00025S-48Y-010M-010Y-010M-7Y-0M-4KBY-0KBY-0M	6.29	89.0935	1360	13.5	1.59	1.74	87.2
3	24ESWYT	2003	135059	222	1673085	2	2	CHEN/AEGILOPS SQUARROSA (TAUS)//BCN/3/VEE#7/BOW/4/PASTOR	CMSS93B01854T-040Y-27Y-010M-010Y-010M-5Y-0M	7.07	100.142	1448	13	1.95	1.8	83.2
4	24ESWYT	2003	313299	56	2621109	2	1	BABAX/LR42//BABAX	CGSS96B00222S-099B-016Y-4B-0Y	7.02	99.4334	1459	12.6	1.68	1.97	78.4
5	25ESWYT	2004	304373	72	3827748	1	1	SKAUZ/BAV92	CMSS96M03611S-1M-010SY-010M-010SY-8M-0Y	7.28	103.116	1665	15.8	1.64	1.93	88.7
6	25ESWYT	2004	301830	48	3827757	2	1	PBW343/TONI	CMSS96M01068S-050M-040Y-0100M-020Y-20M-0Y	6.95	98.4419	1396	14.1	1.84	1.82	89.3
7	25ESWYT	2004	301170	81	3863186	3	1	VEE/SNB//BUC/PVN/3/PARUS	CMSS96M00408S-050M-040Y-0100M-020Y-40M-0Y	7.09	100.425	1705	13.4	1.42	1.97	80.4
8	25ESWYT	2004	255675	22	3849968	1	1	CHIBIA/4/PGO//CROC_1/AE.SQUARROSA (224)/3/2*BORL95	CMSS95B00046S-0100M-050Y-050M-040Y-030M-6Y-010M-0Y	6.83	96.7422	1615	13.7	1.58	2	82.6
9	26ESWYT	2005	305997	78	4316539	1	1	KETUPA*2/PASTOR	CMSS96M05146F-040Y-050M-040Y-0100M-020Y-13M-0Y-1M-0Y	6.78	96.034	1645	13.9	1.41	2	86.5
10	26ESWYT	2005	82996	152	3827755	1	1	SKAUZ*2/FCT	CMBW91M02703F-0TOPY-24M-010Y-010M-010Y-1Y-0M-41Y-0B	6.98	98.8669	1640	14.3	1.54	2.02	81.4
11	26ESWYT	2005	133508	106	1637273	1	2	PASTOR/3/VORONA/CNO79//KAUZ	CMSS93B00303S-6Y-010M-010Y-010M-5Y-0M	6.99	99.0085	1624	14.2	1.76	1.85	88.4
12	26ESWYT	2005	417372	95	4817951	1	5	C80.1/3*BATAVIA//2*WBLL1	CGSS00Y00151T-099B-7Y-0B-9Y-0B	7.07	100.142	1635	14.3	2.21	1.88	85.4
13	27ESWYT	2006	343842	268	4755979	2	1	ATTILA/3*BCN//BAV92/3/TILHI	CMSS97M04169T-040Y-040M-020Y-030M-015Y-17M-2Y-3M-0Y	7.29	103.258	1462	14.7	1.86	2.13	85
14	27ESWYT	2006	350926	355	4757903	1	2	SAUAL #1	CMSS97M05780S-020Y-030M-020Y-040M-99Y-3M-0Y	7.46	105.666	1585	15.5	2.28	2	87.9
15	27ESWYT	2006	343678	161	4755407	2	1	CS/TH.SC//3*PVN/3/MIRLO/BUC/4/MILAN/5/TILHI	CMSS97M04005T-040Y-020Y-030M-020Y-040M-28Y-1M-0Y	6.67	94.4759	1247	13.6	2.13	1.71	88.6
16	27ESWYT	2006	343585	63	4755014	3	4	KACHU #1	CMSS97M03912T-040Y-020Y-030M-020Y-040M-4Y-2M-0Y	7.4	104.816	1731	14.1	1.61	2.12	83.1
17	28ESWYT	2007	343843	141	4756035	2	1	ATTILA/3*BCN*2//BAV92	CMSS97M04170F-040Y-040M-020Y-030M-015Y-7M-2Y-3M-0Y	6.77	95.8924	1386	13.1	1.76	1.95	79.9
18	28ESWYT	2007	436745	38	5106646	1	5	WBLL1*2/4/YACO/PBW65/3/KAUZ*2/TRAP//KAUZ	CGSS01Y00054T-099M-099Y-099M-099M-20Y-0B	6.98	98.8669	1555	13.8	2.06	1.82	83.8
19	28ESWYT	2007	343362	383	4754390	3	1	MUTUS #1	CMSS97M03689T-040Y-030M-020Y-030M-015Y-30M-3Y-1M-0Y	7.37	104.391	1828	14.5	1.78	2.1	78.8
20	28ESWYT	2007	436741	67	5106691	1	5	WBLL1*2/KKTS	CGSS01Y00050T-099M-099Y-099M-099M-47Y-0B	7.35	104.108	1537	14.1	1.79	1.8	83.4
21	29ESWYT	2008	459355	73	5390612	1	3	SUPER 152	CGSS02Y00153S-099M-099Y-099M-46Y-0B	7.08	100.283	1544	12.7	1.76	1.77	71.6
22	29ESWYT	2008	450593	8	5322969	3	1	ELVIRA/5/CNDO/R143//ENTE/MEXI75/3/AE.SQ/4/2*OCI	CMSS01M00172S-030M-1Y-0M-0Y	7.47	105.807	1806	14.3	1.6	2.2	78.4
23	29ESWYT	2008	448403	61	5398398	1	3	GRACKLE	CGSS01B00057T-099Y-099M-099M-099Y-099M-17Y-0B	7.47	105.807	1650	14.7	1.72	1.99	83.1
24	29ESWYT	2008	414815	55	4902859	1	2	MISR 1	CMSS00Y01881T-050M-030Y-030M-030WGY-33M-0Y	7.13	100.992	1673	14.4	1.88	2	83.2
25	30ESWYT	2009	463491	183	5534326	1	2	PRL/2*PASTOR/4/CHOIX/STAR/3/HE1/3*CNO79//2*SERI	CMSS02Y00596S-16Y-0M-099Y-3M-0WGY-0B	7.29	103.258	1664	13.3	1.73	1.95	79.1
26	30ESWYT	2009	448409	101	5398160	3	5	BECARD	CGSS01B00063T-099Y-099M-099M-099Y-099M-9Y-0B	7.75	109.773	1757	15.1	1.78	2.06	84
27	30ESWYT	2009	448392	49	5398758	3	5	QUAIU	CGSS01B00046T-099Y-099M-099M-099Y-099M-27Y-0B	7.41	104.958	1742	15.4	2.06	2.1	82.8
28	30ESWYT	2009	448406	127	5398279	1	1	FRET2*2/BRAMBLING	CGSS01B00060T-099Y-099M-099M-099Y-099M-44Y-0B	7.42	105.099	1677	14.1	1.7	2.09	79.8
29	31ESWYT	2010	448392	95	5793757	3	5	QUAIU	CGSS01B00046T-099Y-099M-099M-099Y-099M-10WGY-0B	7.84	111.048	1781	15.3	1.98	2.17	81.5
30	31ESWYT	2010	448403	122	5793798	1	3	GRACKLE	CGSS01B00057T-099Y-099M-099M-099Y-099M-27WGY-0B	7.32	103.683	1617	13.7	1.64	2.06	78.9
31	31ESWYT	2010	494522	18	5794173	1	1	SW89.5277/BORL95//SKAUZ/3/PRL/2*PASTOR/4/HEILO	CMSS04M01483S-0TOPY-099ZTM-099Y-099M-1WGY-0B	7.06	100	1620	14.8	1.8	1.95	84.8
32	31ESWYT	2010	492644	17	5794465	2	3	NELOKI	CGSS04B00027T-099Y-099ZTM-099Y-099M-3WGY-0B	6.93	98.1586	1445	13.6	1.78	1.7	83.2
33	32ESWYT	2011	510273	41	5994312	1	3	PBW343*2/KUKUNA//SRTU/3/PBW343*2/KHVAKI	CGSS05B00261T-099TOPY-099M-099NJ-099NJ-6WGY-0B	6.91	97.8754	1623	13.9	1.73	2.11	84
34	32ESWYT	2011	509641	22	5995714	3	1	AMUR	CMSS05B00663S-099Y-099M-099Y-099ZTM-13WGY-0B	7.66	108.499	1753	14.6	1.85	2.09	80.1
35	32ESWYT	2011	510268	32	5994279	1	3	PBW343*2/KUKUNA//PARUS/3/PBW343*2/KUKUNA	CGSS05B00256T-099TOPY-099M-099NJ-099NJ-3WGY-0B	7.31	103.541	1561	13.7	1.74	1.98	77.7
36	32ESWYT	2011	510302	45	5994462	1	2	ATTILA*2/PBW65//PIHA/3/ATTILA/2*PASTOR	CGSS05B00290T-099TOPY-099M-099Y-099ZTM-17WGY-0B	7.12	100.85	1648	13.8	1.8	1.98	78.9
37	33ESWYT	2012	520091	61	6178973	2	1	SUP152/BLOUK #1	CMSS06B00033S-0Y-099ZTM-099NJ-099NJ-4WGY-0B	6.75	95.6091	1479	14.4	2.29	1.83	86.3
38	33ESWYT	2012	520071	17	6177828	1	1	FRNCLN/ROLF07	CMSS06B00013S-0Y-099ZTM-099Y-099M-2WGY-0B	7.31	103.541	1654	16.3	2.09	1.91	87.5
39	33ESWYT	2012	520543	37	6177595	1	1	KINGBIRD #1//INQALAB 91*2/TUKURU	CMSS06B00485S-0Y-099ZTM-099Y-099M-7WGY-0B	7.22	102.266	1549	13.6	2	1.85	79.3
40	33ESWYT	2012	520792	46	6175076	2	4	NADI	CMSS06B00734T-099TOPY-099ZTM-099Y-099M-25WGY-0B	6.94	98.3003	1345	12	1.75	1.9	75.3
41	34ESWYT	2013	525424	84	6341870	1	1	MUCUY	CMSS07Y01083T-099TOPM-099Y-099M-099Y-40M-0WGY	7.22	102.266	1589	15.2	1.82	2.03	87.9
42	34ESWYT	2013	516361	518	7806808	3	1	BORLAUG100 F2014	CMSS06Y00605T-099TOPM-099Y-099ZTM-099Y-099M-11WGY-0B-0MEX	7.89	111.756	1713	15.9	2.01	2.15	79
43	34ESWYT	2013	520792	37	6175067	1	4	NADI	CMSS06B00734T-099TOPY-099ZTM-099Y-099M-13WGY-0B	7.75	109.773	1679	14.2	1.86	2.13	75.8
44	34ESWYT	2013	532785	48	6415172	1	1	BECARD/FRNCLN	CMSS07B00235S-099M-099Y-099M-25WGY-0B	7.24	102.55	1575	13.7	1.74	1.9	77.6
45	35ESWYT	2014	536958	42	6684036	3	3	MUNAL*2/WESTONIA	CMSS08Y00833T-099TOPM-099Y-099M-099NJ-099NJ-8WGY-0B	7.44	105.382	1832	14.4	1.81	2.32	78.3
46	35ESWYT	2014	540603	76	6680725	3	5	QUAIU #1/BECARD	CMSS08B00181S-099M-099NJ-099NJ-34WGY-0B	8.1	114.731	1774	15.6	1.88	2.22	81.4
47	35ESWYT	2014	540618	69	6680727	3	5	WBLL1*2/BRAMBLING/4/BABAX/LR42//BABAX*2/3/SHAMA	CMSS08B00196S-099M-099NJ-099NJ-1WGY-0B	7.67	108.64	1700	15.5	1.86	2.09	84.2
48	35ESWYT	2014	536277	18	6568075	1	4	KACHU//KIRITATI/2*TRCH	CMSS08Y00152S-099Y-099M-099Y-2M-0WGY	7.45	105.524	1604	13.5	1.67	1.92	82.6
49	36ESWYT	2015	546469	40	6937850	1	4	KACHU*2/BECARD	CMSS09Y00815T-099TOPM-099Y-099ZTM-099NJ-099NJ-5WGY-0B	7.27	102.975	1672	13.7	1.79	2.09	79.7
50	36ESWYT	2015	557013	10	6933471	1	1	ROLF07/SAUAL/5/SERI.1B//KAUZ/HEVO/3/AMAD*2/4/KIRITATI	CMSS10Y00359S-099Y-099M-3WGY-0B	7.37	104.391	1617	13.8	1.69	1.98	75.2
51	36ESWYT	2015	552091	11	6934955	3	1	SOKOLL/WBLL1/4/D67.2/PARANA 66.270//AE.SQUARROSA (320)/3/CUNNINGHAM	CMSA09M00466S-050ZTM-050Y-3WGY-0B	7.79	110.34	1787	14.6	1.83	2.16	81
52	36ESWYT	2015	557028	13	6933502	3	2	KACHU/SAUAL/4/ATTILA*2/PBW65//PIHA/3/ATTILA/2*PASTOR	CMSS10Y00374S-099Y-099M-1WGY-0B	7.77	110.057	1766	14.5	1.89	2	75.8
53	37ESWYT	2016	556677	27	7175970	3	1	CROC_1/AE.SQUARROSA (205)//BORL95/3/PRL/SARA//TSI/VEE#5/4/FRET2/5/CIRO16	CMSS10Y00023S-099Y-099M-099NJ-099NJ-4WGY-0B	8.14	115.297	1766	15.5	1.94	2.13	77
54	37ESWYT	2016	562708	89	7174342	3	2	TACUPETO F2001/BRAMBLING/5/NAC/TH.AC//3*PVN/3/MIRLO/BUC/4/2*PASTOR*2/6/WAXWING/SRTU//WAXWING/KIRITATI	CMSS10B01023T-099TOPY-099M-099NJ-099NJ-14WGY-0B	7.79	110.34	1792	14.4	2.09	2.23	76.8
55	37ESWYT	2016	562718	95	7174421	3	2	KACHU/SAUAL/4/VARIS/MISR 2/3/FRET2/KUKUNA//FRET2/5/KACHU/SAUAL	CMSS10B01033T-099TOPY-099M-099NJ-099NJ-20WGY-0B	7.82	110.765	1780	15.3	2.1	2.18	80.4
56	37ESWYT	2016	562708	98	7174351	3	2	TACUPETO F2001/BRAMBLING/5/NAC/TH.AC//3*PVN/3/MIRLO/BUC/4/2*PASTOR*2/6/WAXWING/SRTU//WAXWING/KIRITATI	CMSS10B01023T-099TOPY-099M-099NJ-099NJ-34WGY-0B	7.67	108.64	1769	14.8	2.11	2.15	79.7
57	CHECK	1966	6831	33	775	2	1	SIETE CERROS T66	II8156-1M-2R-4M-0Y	6.65	94.1926	1479	11.8	1.56	1.77	77.8
58	CHECK	1992	8626	465	447647	1	5	BAVIACORA M 92	CM92066-J-0Y-0M-0Y-4M-0Y-0MEX	7.07	100.142	1566	14.6	1.6	1.87	85.2
59	CHECK	1995	8890	1549	2430154	1	3	PBW343	CM85836-4Y-0M-0Y-8M-0Y-0IND	7.46	105.666	1609	15.2	2.09	1.96	84.9
60	CHECK	2017	590602	82	7627560	1	1	STLN/MUNAL #1//2*BORL14	CMSS12B00828T-099TOPY-099M-0SY-42M-0WGY	7.7	109.065	1572	15.7	2.17	1.82	86.9
