# Supplementary material for: Enhanced radiation use efficiency and grain filling rate as the main drivers of grain yield genetic gains in the CIMMYT elite spring wheat yield trial
Source: Sci Rep. 2024 May 14;14:10975. doi: 10.1038/s41598-024-60853-6 (PMC11094180; doi:10.1038/s41598-024-60853-6)
Supplement: Supplementary file 2 — Supplementary Table S2. [file 41598_2024_60853_MOESM2_ESM.xlsx]

## Sheet: Sheet1
Table S2. Agronomic and Physiological traits measured in the study
Trait*	Abreviation	unit	Description
Biomass at 40 days after emergency	BME40	g m-2	BME40 was estimated from above-ground tissue collected from 0.1-0.2 m-2 quadrat representative of the plot at 40 days after emergence, to avoid the border effect the quadrat was never substracted from the first 50 cm of the inner or outer part of the plot. A random subsample of 50 fresh stems was selected and weighed and oven-dried at 75°C for 48 h to adjust for constant dry weight.
Biomass 12 days after heading	BMH12	g m-2	BMH12 was estimated from above-ground tissue collected from 0.2-0.5 m-2 quadrat representative of the plot at 12 days after heading, to avoid the border effect the quadrat was never substracted from the first 50 cm of the inner or outer part of the plot. A random subsample of 50 fresh stems (including fertile and infertile stems) was selected and weighed and oven-dried at 75°C for 48 h to adjust …
Biomass at maturity	BM	g m-2	BM was estimated at physiological maturity from a sample of 50 fertile stems randomly selected, to avoid the border effect the stem were never substracted from the first 50 cm of the inner or outer part of the plot. The sample was oven-dried at 75°C for 24 h to adjust for constant dry weight, then weighed and threshed. The dry weight of the grain was divided by the total dry weight of the sample …
Chlorophyl content of flag leaf 12 days after heading	SPADFL	SPAD units	SPAD readings were taken with a SPAD-502® plus on 5 flag leaves per plot and averaged. Leaves were selected from BMH12 sample, after the 50 stems subsample was substracted
Chlorophyl content of second leaf 12 days after heading	SPADL2	SPAD units	SPAD readings were taken with a SPAD-502® plus on 5 leaves at the position 2 (flag leaf = 1) per plot and averaged. Leaves were selected from BMH12 sample, after the 50 stems subsample was substracted
Chlorophyl content of third leaf 12 days after heading	SPADL3	SPAD units	SPAD readings were taken with a SPAD-502® plus on 5 leaves at the position 3 (flag leaf = 1) per plot and averaged. Leaves were selected from BMH12 sample, after the 50 stems subsample was substracted
Crop growth rate at post-anthesis	CGR_GF	g m-2 day-1	CGR_GF was calculated as the gain in above-ground biomass from flowering +7 days to physiological maturity divided by the grain filling duration (GFD)
Crop growth rate at pre-anthesis	CGR-PreA	g m-2 day-1	CGR_PreA was calculated as the gain in above-ground biomass during the pre-anthesis period (40 days after crop emergence to anthesis +7 days) divided by the pre-anthesis period duration in days.
Days to heading	DHT	days	Days from crop emergence to heading
Days to physiological maturity	PM	days	Days from crop emergence to physiological maturity
Spike area	SA	cm-2	Surface spike area estimated from seven main stems sampled at mid-grain filling, using a LI-3100C® area meter.
Spike number per plant	SNPP		Fertile spikes per plant, estimated from a sample of 7 plants per plot harvested at anthesis +20 days
Germination percentage	GP	%	Percentage of plants emerged after emergence
Grain filling duration	GFD	days	Days from anthesis to physiological maturity
Grain filling percentage	GFP	%	GFD in proportion to the entire cycle duration
Grain filling rate	GFR	g m-2 day-1	GY in g m-2 divided by GFD
Grain four weight	G4W	g	Grain weight in position four within central spikelets, estimated from a sample of 5 spikes taking the average of 10 spikelets (2 spikelets per spike).
Grain four weight per spike	G4WS	g	G4W multiplied by the number of spikelets per spike
Grain four weight per square meter	G4W_m2	g m-2	G4WS multiplied by the number of spikes per square meter
Grain weight per spike	GWS	g	At maturity, a sample of 50 randomly selected fertile shoots was collected, oven-dried at 75°C for 24 h, weighed and threshed. The dry weight of the grain was divided by 50 to estimate the grain weight per spike
Grain yield	GY	tha-1	Calculated from combined harvested grain using an area of X.X m-2 and adjusted to constant dry weight.
Grains per spike	GNS	grains spike-1	At maturity, a sample of 50 randomly selected fertile shoots was collected, oven-dried at 75°C for 24 h, weighed and threshed. The dry weight of the grain was divided by the total dry weight of the sample to calculate HI.
Grains per square matter	GN	grains m-2	GN was estimated by dividing GY by the average individual grain weight. Individual grain weight was calculated by dividing TKW by 1000.
Harvest index	HI		At maturity, a sample of 50 randomly selected fertile shoots was collected, oven-dried at 75°C for 24 h, weighed and threshed. The dry weight of the grain was divided by the total dry weight of the sample to calculate HI.
Spikes per square meter	SN	spikes m-2	Estimated by dividing BM by the average weight of one fertile shoot at maturity. The average weight of one fertile shoot at maturity was calculated from a sample of 50 randomly selected fertile shoots, oven-dried at 75°C for 24 h and weighed
Plant Height	PH	cm	PH was measured as the average length of six fertile shoots per plot from the soil surface to the tip of the spike, excluding awns
Radiation use efficiency at pre-anthesis	RUE_PreA	g MJ-1	RUE_PreA was calculated by dividing the biomass gain during the pre-anthesis period (BMH12-BME40) by the accumulated solar radiation during the pre-anthesis period (at the exact time of samplings) in MJ.
Radiation use efficiency at grain filling	RUE_GF	g MJ-1	RUE_GF was calculated by dividing the biomass gain during the grain filling period (BM-BMH12) by the accumulated solar radiation during GFD (at the exact time of biomass samplings) in MJ. A correction factor of 0.5 of PAR intercepted during the later 25% of the grain filling period was applied (Reynolds et al., 2000)
Total radiation use efficiency	RUE_total	g MJ-1	RUE_total was calculated by dividing the biomass gain from 40 days after emergence or canopy closure to physiological maturity (BM-BME40) by the accumulated solar radiation from canopy closure to physiolgical maturity (at the exact time of biomass samplings) in MJ. A correction factor of 0.5 of PAR intercepted during the later 25% of the grain filling period was applied (Reynolds et al., 2000)
Shoot number 40 days after emergence	ShootE40	shoot m-2	A subsample of fresh above-ground biomass taken 40 days after emergence from a 0.4 m2 quadrat sample. The fresh weight, tiller number and dry weight of the subsample were recorded allowing calculations of ShootE40.
Shoot number at 12 days after heading	ShootH12	shoot m-2	A subsample of fresh above-ground biomass taken at anthesis +7 days from a 0.8 m2 quadrat sample. The fresh weight, tiller number and dry weight of the subsample were recorded allowing calculations of ShootE40.
Spike length	SL	mm	Average length of six spikes per plot, measured from the collar to the tip of the spike, excluding awns
Thousand kernel weight	TKW	g	A subsample of grain from yield components was used to measure the weight of 1000 grains using the SeedCount SC6000® image analyser
Tillers per Square Meter	TN	tillers m-2	Counted from a 0.8 m2 quadrat.
Water Soluble Carbohydrates at 12 days after heading	WSC	%	A subsample of 12 main shoots was separated from the field sample for BMH12. The spikes were removed from the main shoots, oven-dried at 75°C for 24 h, weighed, milled (IKA-WERKE mill, model IKA MF 10, Staufen, Germany) and passed through a 0.5 mm screen. The method used for WSC (%) determination was the ‘Anthrone’ method, as described by Yemm and Willis (1954) and following specific procedures d…
* Traits were measured under flat five irrigation envirnment (F5IR) across three seasons (18-19; 19-20; 20-21)
