# Supplementary material for: Enhanced radiation use efficiency and grain filling rate as the main drivers of grain yield genetic gains in the CIMMYT elite spring wheat yield trial
Source: Sci Rep. 2024 May 14;14:10975. doi: 10.1038/s41598-024-60853-6 (PMC11094180; doi:10.1038/s41598-024-60853-6)
Supplement: Supplementary file 3 — Supplementary Table S3. [file 41598_2024_60853_MOESM3_ESM.xlsx]

## Sheet: Sheet1
Table S3. Heritability and phenotypic correlations among nine Elite Spring Wheat Yield Trials carried out at the Norman E Borlaug Experiment Station during the 2018 to 2021 crop seasons.
	B5IR18-19	B5IR 19-20	B5IR 20-21	F5IR 18-19	F5IR 19-20	F5IR 20-21	PHY 18-19	PHY 19-20	PHY 20-21
B5IR 18-19	0.62	0.464	-0.057	0.543	0.175	0.064	0.295	0.464	0.233
B5IR 19-20	0	0.72	-0.045	0.51	0.34	0.248	0.264	0.533	0.387			-0.1 - 0.09
B5IR20-21	0.657	0.754	0	0.074	0.051	0.132	0.157	0.134	0.06			0.1 - 0.19
F5IR 18-19	0	0	0.556	0.52	0.404	0.135	0.289	0.5	0.28			0.2 - 0.29
F5IR 19-20	0.18	0.008	0.614	0	0.53	0.3	0.321	0.341	0.537			0.3 - 0.39
F5IR 20-21	0.688	0.101	0.224	0.411	0.034	0.11	0.028	0.033	0.348			0.4 - 0.49
PHY 18-19	0.018	0.066	0.164	0.011	0.005	0.649	0.53	0.331	0.509			0.5 - 0.59
PHY 19-20	0	0	0.429	0	0.003	0.772	0.01	0.72	0.183
PHY 20-21	0.051	0.004	0.915	0.009	0	0.024	0	0.144	0.73
Upper diagonal r values, lower diagonal p values, and H2 values on the diagonal.
B5IR: Bed five irrigation (500 mm) trials
F5IR: Flat five irrigation (500 mm) trials
PHY: Flat five irrigation (500 mm) trials were the destructive determinations were carried out
